# Supplementary material for: Gut-Microbiome Composition in Response to Phenylketonuria Depends on Dietary Phenylalanine in BTBR Pahenu2 Mice
Source: Front Nutr. 2022 Jan 4;8:735366. doi: 10.3389/fnut.2021.735366 (PMC8763796; doi:10.3389/fnut.2021.735366)
Supplement: Supplementary Table 1 — Nutritional and Amino acid content of the experimental diets. [file Table_1.XLSX]

## Sheet: Supplemental Table 1.
	Supplemental Table 1. Nutritional and Amino acid content of the experimental diets (g/kg diet)
	Nutritional content *		AIN-93M (High Phe)	Phe-restricted	Semi Phe-restricted
	Carbohydrates		674	668	672
	Fat		41	41	41
	Dietary fibre		50	50	50
	Protein		124	143	132
	(% intact / % amino acids)		(100/0)	(22/78)	(63/37)
	Amino acids **
	LNAA	L-Phenylalanine	6.6	1.8	4.5
		L-Tyrosine	6.6	9.2	7.8
		L-Valine	8	7.8	7.9
		L-Isoleucine	6	6.7	6.4
		L-Leucine	12.3	12	12.2
		L-Methionine	1.8	0.5	0.9
		L-Histidine	3.5	4	3.7
		L-Threonine	5.8	5.4	5.5
	non-LNAA	L-Aspartic acid	10.1	9.9	9.7
		L-Serine	7.9	17.4	11.6
		L-Glutamic acid	29.3	7.7	19.5
		Glycine	2.4	7.9	4.7
		L-Alanine	4.3	5.9	4.9
		L-Lysine	11.2	10.1	10.7
		L-Arginine	4.7	9	6.5
	Contents are not shown for L-Tryptophan, L-Proline, and L-cyst(e)ine, as these were not measured due to technical limitations.
	*Mineral and vitamin premixes were also included in accordance with the composition of the AIN93M diet.
	**Dietary contents as measured in samples of prepared food pellets.
