# Supplementary material for: Gut-Microbiome Composition in Response to Phenylketonuria Depends on Dietary Phenylalanine in BTBR Pahenu2 Mice
Source: Front Nutr. 2022 Jan 4;8:735366. doi: 10.3389/fnut.2021.735366 (PMC8763796; doi:10.3389/fnut.2021.735366)
Supplement: Supplementary Table 2 — Multivariate dispersion. [file Table_2.XLSX]

## Sheet: Supplemental Table 2.
		Supplemental Table 2. Multivariate dispersion (Average Bray Curtis distance to the median)
		Multivariate dispersion - Start Diet				Multivariate dispersion - Six Weeks Diet				Multivariate dispersion - Ten Weeks Diet
		All Animals	Females	Males		All Animals	Females	Males		All Animals	Females	Males
	WT High Phe	0.419	0.3774	0.4155		0.4296	0.4127	0.4085		0.4426	0.4585	0.3885
	Phe-restricted	0.3995	0.3426	0.4091		0.4218	0.4185	0.3951		0.4614	0.4485	0.4438
	Semi Phe-restricted	0.4199	0.3986	0.4058		0.4008	0.3931	0.3624		0.4081	0.3734	0.3893
	PKU High Phe	0.4166	0.4056	0.3872		0.4243	0.3561	0.425		0.467	0.4092	0.4868
	Average Time Point	0.4233				0.4466				0.4779
