# Supplementary material for: Gut-Microbiome Composition in Response to Phenylketonuria Depends on Dietary Phenylalanine in BTBR Pahenu2 Mice
Source: Front Nutr. 2022 Jan 4;8:735366. doi: 10.3389/fnut.2021.735366 (PMC8763796; doi:10.3389/fnut.2021.735366)
Supplement: Supplementary Table 4 — Correlations Phe-levels and behavior with both WT and PKU animals included. [file Table_4.XLSX]

## Sheet: Supplemental Table 3.
		Supplemental Table 4. Correlations Phe-levels and behavior with both WT and PKU animals included
		Correlation Analyses - Six Weeks Diet (including WT)													Correlation Analyses - Ten Weeks Diet (including WT)
		Open Field			Novel Object R.			Spatial Object R.			Balance Beam				Phe-levels			Open Field			Novel Object R.			Spatial Object R.			Balance Beam
	Phylum Level	R-value	P-value	FDR	R-value	P-value	FDR	R-value	P-value	FDR	R-value	P-value	FDR		R-value	P-value	FDR	R-value	P-value	FDR	R-value	P-value	FDR	R-value	P-value	FDR	R-value	P-value	FDR
	Actinobacteria	No significant difference in abundance after six weeks of diet													-0.092743	0.513155	0.803005	0.0330288	0.827502	0.827502	-0.283376	0.062321	0.124642	0.0816128	0.607386	0.607386	-0.119959	0.449228	0.449228
	Firmicutes	0.147433	0.321602	0.321602	-0.166798	0.272489	0.272489	-0.152673	0.327203	0.327203	0.0417595	0.79033	0.79033		No significant difference in abundance after ten weeks of diet
	Tenericutes	No significant difference in abundance after six weeks of diet													-0.0369687	0.803005	0.803005	-0.251192	0.0922013	0.184403	-0.0212793	0.890949	0.890949	0.0945576	0.551411	0.607386	-0.12845	0.41754	0.449228
	Family Level
	Coriobacteriaceae	No significant difference in abundance after six weeks of diet													-0.0986657	0.495434	0.550684	0.0202328	0.893828	0.893828	-0.289323	0.0567977	0.170393	0.00308781	0.984516	0.984516	-0.126291	0.425477	0.638216
	Desulfovibrionaceae	No significant difference in abundance after six weeks of diet													-0.267929	0.0599477	0.179843	0.206931	0.167637	0.389877	0.129681	0.401471	0.481765	-0.0310839	0.845068	0.984516	0.134253	0.396632	0.638216
	Enterobacteriaceae	No significant difference in abundance after six weeks of diet													-0.0855266	0.550684	0.550684	0.181448	0.227502	0.389877	-0.150443	0.32968	0.481765	0.129812	0.412577	0.618866	0.0481581	0.761999	0.914398
	Enterococcaceae	0.217102	0.142691	0.19258	0.00648282	0.966288	0.966288	0.229424	0.138894	0.555577	0.0761039	0.627644	0.836859		0.215709	0.12845	0.2569	0.169566	0.259918	0.389877	0.0334076	0.829548	0.829548	0.420083	0.00561053	0.0168316	-0.0164528	0.917633	0.917633
	Erysipelotrichaceae	-0.0530774	0.72309	0.72309	-0.269376	0.0735469	0.294187	-0.113339	0.469282	0.922053	-0.0185773	0.905878	0.905878		0.360637	0.00932929	0.0559757	-0.315449	0.0331824	0.199095	-0.386187	0.0100457	0.0602744	0.37185	0.0158263	0.0316527	-0.178775	0.257303	0.638216
	Peptostreptococcaceae	0.216181	0.144435	0.19258	-0.00917312	0.952311	0.966288	-0.0459893	0.769644	0.922053	0.268251	0.0819928	0.163986		No significant difference in abundance after ten weeks of diet
	Porphyromonadaceae	No significant difference in abundance after six weeks of diet													-0.142168	0.314712	0.472067	-0.0965156	0.522219	0.626663	0.14334	0.352073	0.481765	-0.466656	0.00204833	0.01229	0.193768	0.218863	0.638216
	Streptococcaceae	0.431465	0.00246139	0.00984556	0.0859216	0.574661	0.966288	-0.0153739	0.922053	0.922053	0.343855	0.0239643	0.0958571		No significant difference in abundance after ten weeks of diet
	Genus Level
	Acetatifactor	0.216891	0.143089	0.288871	-0.0210436	0.890867	0.966288	0.00960122	0.951275	0.951275	0.259451	0.0929359	0.278808		-0.144864	0.315502	0.490781	0.252069	0.0910319	0.356936	0.184668	0.230125	0.644349	0.108459	0.494161	0.768695	0.201397	0.20091	0.852411
	Alloprevotella	-0.229256	0.121117	0.288871	-0.467164	0.00121515	0.0145818	0.0786759	0.616027	0.82137	-0.187869	0.227659	0.455317		0.0318911	0.824191	0.824191	-0.0692596	0.647409	0.825151	-0.00699129	0.964075	0.965204	0.00990583	0.950355	0.950355	-0.12059	0.446831	0.852411
	Clostridium XlVb	0.0881749	0.555614	0.626845	-0.12019	0.431616	0.932744	-0.199161	0.200415	0.668401	-0.156274	0.316959	0.543359		No significant difference in abundance after six weeks of diet
	Clostridium XVIII	No significant difference in abundance after six weeks of diet													-0.0931919	0.511109	0.575722	0.0306113	0.839956	0.904568	-0.226124	0.139958	0.644349	0.294443	0.0583816	0.163468	0.0600826	0.705453	0.897849
	Enterococcus	0.217102	0.142691	0.288871	0.00648282	0.966288	0.966288	0.229424	0.138894	0.668401	0.0761039	0.627644	0.657638		0.220356	0.120229	0.295717	0.169566	0.259918	0.5801	0.0346789	0.823163	0.965204	0.414884	0.00629609	0.0440726	-0.0140153	0.929803	0.929803
	Enterorhabdus	-0.0839876	0.574607	0.626845	-0.0531636	0.72871	0.966288	-0.156858	0.31513	0.668401	-0.274761	0.074565	0.278808		-0.217134	0.133966	0.295717	-0.0142743	0.924987	0.924987	-0.104628	0.499103	0.776382	-0.0498418	0.753932	0.883965	-0.124173	0.433341	0.852411
	Escherichia/Shigella	No significant difference in abundance after six weeks of diet													-0.0922677	0.515326	0.575722	0.227475	0.128419	0.359574	-0.161407	0.295233	0.685188	0.153203	0.332724	0.665449	0.0821324	0.605093	0.852411
	Intestinimonas	No significant difference in abundance after six weeks of diet													-0.323247	0.0206834	0.144784	0.132003	0.381853	0.668243	0.185181	0.228809	0.644349	-0.0631543	0.691123	0.883965	-0.0812782	0.608865	0.852411
	Lactococcus	0.314	0.031603	0.288871	-0.0227864	0.88189	0.966288	-0.176429	0.257746	0.668401	0.270685	0.07915	0.278808		-0.115747	0.413857	0.575722	0.159382	0.29005	0.5801	-0.0817387	0.597868	0.837016	-0.0360231	0.820824	0.883965	0.0902879	0.569602	0.852411
	Olsenella	-0.0536941	0.720003	0.720003	-0.213618	0.158838	0.635353	0.0965288	0.538046	0.82137	0.0947881	0.545435	0.656764		-0.237563	0.0932295	0.295717	-0.0836911	0.580283	0.825151	-0.355928	0.0177291	0.124104	0.190315	0.227343	0.530468	-0.0199939	0.899987	0.929803
	Oscillibacter	0.118863	0.431411	0.626845	0.054466	0.725479	0.966288	-0.216058	0.169362	0.668401	0.106704	0.501217	0.656764		No significant difference in abundance after ten weeks of diet
	Parabacteroides	-0.104466	0.484671	0.626845	-0.111378	0.466372	0.932744	-0.0934325	0.551222	0.82137	-0.0943496	0.547304	0.656764		-0.088991	0.534599	0.575722	-0.0690656	0.648333	0.825151	-0.00677153	0.965204	0.965204	-0.316873	0.0408919	0.143122	0.019584	0.902028	0.929803
	Rikenella	No significant difference in abundance after six weeks of diet													-0.191771	0.177621	0.310837	0.363862	0.0129269	0.179723	-0.0295758	0.848857	0.965204	0.128349	0.41791	0.731343	0.0882557	0.578356	0.852411
	Romboutsia	0.216181	0.144435	0.288871	-0.00917312	0.952311	0.966288	-0.0459893	0.769644	0.923573	0.268251	0.0819928	0.278808		No significant difference in abundance after ten weeks of diet
	unclassified_Desulfovibrionaceae	0.220465	0.136454	0.288871	-0.15338	0.314454	0.932744	-0.0142115	0.92793	0.951275	0.211993	0.172337	0.413608		-0.287735	0.042744	0.199472	0.24417	0.101982	0.356936	0.141171	0.360689	0.685188	-0.0422037	0.79072	0.883965	0.1481	0.34927	0.852411
	unclassified_Erysipelotrichaceae	-0.141486	0.342802	0.587661	-0.244606	0.105361	0.632166	-0.150866	0.3342	0.668401	-0.0695514	0.657638	0.657638		0.369612	0.00824875	0.115483	-0.3288	0.0256747	0.179723	-0.368467	0.0138531	0.124104	0.339884	0.0276476	0.129022	-0.158454	0.31622	0.852411
	unclassified_Porphyromonadaceae	No significant difference in abundance after six weeks of diet													-0.20767	0.147858	0.295717	-0.048412	0.748692	0.873473	0.132065	0.391536	0.685188	-0.468763	0.00194495	0.0272292	0.189959	0.22823	0.852411
